# Supplementary material for: Dysfunctional Breathing, in COPD: A Validation Study
Source: J Clin Med. 2025 Mar 29;14(7):2353. doi: 10.3390/jcm14072353 (PMC11989668; doi:10.3390/jcm14072353)
Supplement: Supplementary file 1 [file jcm-14-02353-s001.zip]

Archive with 1 entries (1 files):
- jcm-3501069-supplementary.pdf
